# Supplementary material for: Intranasal ondansetron microemulsion counteracting the adverse effects of cisplatin: animal study
Source: Pharmacol Rep. 2022 Dec 14;75(1):199–210. doi: 10.1007/s43440-022-00435-3 (PMC9889460; doi:10.1007/s43440-022-00435-3)
Supplement: Supplementary file 3 — Supplementary file3 (XLSX 66 KB) [file 43440_2022_435_MOESM3_ESM.xlsx]

## Sheet: Food before
	Normal	Cisplatin	Ondansetron suspension	Ondansetron microemulsion			Table Analyzed	food before							Number of families	1
	25.5	26	22	22			Data sets analyzed	A-D							Number of comparisons per family	6
	22.5	28	27	25											Alpha	0.05
	22	22	28.5	26.5			ANOVA summary
	23	26	27.3	23			F	0.7152							Tukey's multiple comparisons test	Mean Diff.	95.00% CI of diff.	Significant?	Summary	Adjusted P Value
	26	25	22.5	29.5			P value	0.5512							Normal vs. Cisplatin	-0.375	-3.453 to 2.703	No	ns	0.987	A-B
	24	24.5	25.9	27			P value summary	ns							Normal vs. Ondansetron suspension	-1.525	-4.603 to 1.553	No	ns	0.5385	A-C
	27.5	22.5	27.5	27.5			Significant diff. among means (P < 0.05)?	No							Normal vs. Ondansetron microemulsion	-1	-4.078 to 2.078	No	ns	0.8116	A-D
	24.5	24	26.5	22.5			R square	0.07118							Cisplatin vs. Ondansetron suspension	-1.15	-4.228 to 1.928	No	ns	0.7393	B-C
															Cisplatin vs. Ondansetron microemulsion	-0.625	-3.703 to 2.453	No	ns	0.9446	B-D
							Brown-Forsythe test								Ondansetron suspension vs. Ondansetron microemulsion	0.525	-2.553 to 3.603	No	ns	0.9659	C-D
Number of values	8	8	8	8			F (DFn, DFd)	0.5612 (3, 28)
							P value	0.6451							Test details	Mean 1	Mean 2	Mean Diff.	SE of diff.	n1	n2	q	DF
Minimum	22	22	22	22			P value summary	ns							Normal vs. Cisplatin	24.38	24.75	-0.375	1.127	8	8	0.4704	28
25% Percentile	22.63	22.88	23.35	22.63			Are SDs significantly different (P < 0.05)?	No							Normal vs. Ondansetron suspension	24.38	25.9	-1.525	1.127	8	8	1.913	28
Median	24.25	24.75	26.75	25.75											Normal vs. Ondansetron microemulsion	24.38	25.38	-1	1.127	8	8	1.254	28
75% Percentile	25.88	26	27.45	27.38			Bartlett's test								Cisplatin vs. Ondansetron suspension	24.75	25.9	-1.15	1.127	8	8	1.442	28
Maximum	27.5	28	28.5	29.5			Bartlett's statistic (corrected)	1.124							Cisplatin vs. Ondansetron microemulsion	24.75	25.38	-0.625	1.127	8	8	0.784	28
							P value	0.7713							Ondansetron suspension vs. Ondansetron microemulsion	25.9	25.38	0.525	1.127	8	8	0.6585	28
Mean	24.38	24.75	25.9	25.38			P value summary	ns
Std. Deviation	1.885	1.964	2.379	2.696			Are SDs significantly different (P < 0.05)?	No
Std. Error of Mean	0.6665	0.6944	0.8411	0.9531
							ANOVA table	SS	DF	MS	F (DFn, DFd)	P value
Lower 95% CI	22.8	23.11	23.91	23.12			Treatment (between columns)	10.91	3	3.637	F (3, 28) = 0.7152	P=0.5512
Upper 95% CI	25.95	26.39	27.89	27.63			Residual (within columns)	142.4	28	5.085
							Total	153.3	31
							Normality of Residuals
							Test name	Statistics	P value	Passed normality test (alpha=0.05)?	P value summary
							Anderson-Darling (A2*)	0.4506	0.258	Yes	ns
							D'Agostino-Pearson omnibus (K2)	2.009	0.3663	Yes	ns
							Shapiro-Wilk (W)	0.9636	0.3428	Yes	ns
							Kolmogorov-Smirnov (distance)	0.1336	0.1	Yes	ns
							Data summary
							Number of treatments (columns)	4
							Number of values (total)	32

## Sheet: Food after
	Normal	Cisplatin	Ondansetron suspension	Ondansetron microemulsion		Table Analyzed	food after							Number of families	1
	27.5	8.5	13.5	21		Data sets analyzed	A-D							Number of comparisons per family	6
	29.5	9.5	12.5	18.5										Alpha	0.05
	28	7.5	14	16.5		ANOVA summary
	26.5	9.5	15.5	21.5		F	229.5							Tukey's multiple comparisons test	Mean Diff.	95.00% CI of diff.	Significant?	Summary	Adjusted P Value
	29.5	8.5	13.5	19.5		P value	<0.0001							Normal vs. Cisplatin	19.75	17.58 to 21.92	Yes	****	<0.0001	A-B
	27	6.5	12.5	23		P value summary	****							Normal vs. Ondansetron suspension	14.69	12.52 to 16.85	Yes	****	<0.0001	A-C
	29	7.5	15.5	18.5		Significant diff. among means (P < 0.05)?	Yes							Normal vs. Ondansetron microemulsion	8.625	6.459 to 10.79	Yes	****	<0.0001	A-D
	28	9.5	10.5	17.5		R square	0.9609							Cisplatin vs. Ondansetron suspension	-5.063	-7.228 to -2.897	Yes	****	<0.0001	B-C
														Cisplatin vs. Ondansetron microemulsion	-11.13	-13.29 to -8.959	Yes	****	<0.0001	B-D
Number of values	8	8	8	8		Brown-Forsythe test								Ondansetron suspension vs. Ondansetron microemulsion	-6.063	-8.228 to -3.897	Yes	****	<0.0001	C-D
						F (DFn, DFd)	1.543 (3, 28)
Minimum	26.5	6.5	10.5	16.5		P value	0.2253							Test details	Mean 1	Mean 2	Mean Diff.	SE of diff.	n1	n2	q	DF
25% Percentile	27.13	7.5	12.5	17.75		P value summary	ns							Normal vs. Cisplatin	28.13	8.375	19.75	0.7932	8	8	35.21	28
Median	28	8.5	13.5	19		Are SDs significantly different (P < 0.05)?	No							Normal vs. Ondansetron suspension	28.13	13.44	14.69	0.7932	8	8	26.19	28
75% Percentile	29.38	9.5	15.13	21.38										Normal vs. Ondansetron microemulsion	28.13	19.5	8.625	0.7932	8	8	15.38	28
Maximum	29.5	9.5	15.5	23		Bartlett's test								Cisplatin vs. Ondansetron suspension	8.375	13.44	-5.063	0.7932	8	8	9.026	28
						Bartlett's statistic (corrected)	4.239							Cisplatin vs. Ondansetron microemulsion	8.375	19.5	-11.13	0.7932	8	8	19.83	28
Mean	28.13	8.375	13.44	19.5		P value	0.2368							Ondansetron suspension vs. Ondansetron microemulsion	13.44	19.5	-6.063	0.7932	8	8	10.81	28
Std. Deviation	1.126	1.126	1.657	2.188		P value summary	ns
Std. Error of Mean	0.3981	0.3981	0.5858	0.7734		Are SDs significantly different (P < 0.05)?	No
Lower 95% CI	27.18	7.434	12.05	17.67		ANOVA table	SS	DF	MS	F (DFn, DFd)	P value
Upper 95% CI	29.07	9.316	14.82	21.33		Treatment (between columns)	1733	3	577.5	F (3, 28) = 229.5	P<0.0001
						Residual (within columns)	70.47	28	2.517
						Total	1803	31
						Normality of Residuals
						Test name	Statistics	P value	Passed normality test (alpha=0.05)?	P value summary
						Anderson-Darling (A2*)	0.2667	0.6659	Yes	ns
						D'Agostino-Pearson omnibus (K2)	0.01207	0.994	Yes	ns
						Shapiro-Wilk (W)	0.9807	0.8195	Yes	ns
						Kolmogorov-Smirnov (distance)	0.09416	0.1	Yes	ns
						Data summary
						Number of treatments (columns)	4
						Number of values (total)	32

## Sheet: water before
	Normal	Cisplatin	Ondansetron suspension	Ondansetron microemulsion			Table Analyzed	water before							Number of families	1
	25	24	27	25			Data sets analyzed	A-D							Number of comparisons per family	6
	26	27	26	26											Alpha	0.05
	25	25	25	27			ANOVA summary
	24	25	27	25			F	0.695							Tukey's multiple comparisons test	Mean Diff.	95.00% CI of diff.	Significant?	Summary	Adjusted P Value
	27	26	25	24			P value	0.5629							Normal vs. Cisplatin	0.125	-1.407 to 1.657	No	ns	0.996	A-B
	25	24	26	27			P value summary	ns							Normal vs. Ondansetron suspension	-0.625	-2.157 to 0.9067	No	ns	0.6841	A-C
	26	27	27	24			Significant diff. among means (P < 0.05)?	No							Normal vs. Ondansetron microemulsion	-0.25	-1.782 to 1.282	No	ns	0.9699	A-D
	25	24	25	27			R square	0.06931							Cisplatin vs. Ondansetron suspension	-0.75	-2.282 to 0.7817	No	ns	0.548	B-C
															Cisplatin vs. Ondansetron microemulsion	-0.375	-1.907 to 1.157	No	ns	0.9081	B-D
Number of values	8	8	8	8			Brown-Forsythe test								Ondansetron suspension vs. Ondansetron microemulsion	0.375	-1.157 to 1.907	No	ns	0.9081	C-D
							F (DFn, DFd)	1.037 (3, 28)
Minimum	24	24	25	24			P value	0.3914							Test details	Mean 1	Mean 2	Mean Diff.	SE of diff.	n1	n2	q	DF
25% Percentile	25	24	25	24.25			P value summary	ns							Normal vs. Cisplatin	25.38	25.25	0.125	0.561	8	8	0.3151	28
Median	25	25	26	25.5			Are SDs significantly different (P < 0.05)?	No							Normal vs. Ondansetron suspension	25.38	26	-0.625	0.561	8	8	1.576	28
75% Percentile	26	26.75	27	27											Normal vs. Ondansetron microemulsion	25.38	25.63	-0.25	0.561	8	8	0.6302	28
Maximum	27	27	27	27			Bartlett's test								Cisplatin vs. Ondansetron suspension	25.25	26	-0.75	0.561	8	8	1.891	28
							Bartlett's statistic (corrected)	1.489							Cisplatin vs. Ondansetron microemulsion	25.25	25.63	-0.375	0.561	8	8	0.9453	28
Mean	25.38	25.25	26	25.63			P value	0.6847							Ondansetron suspension vs. Ondansetron microemulsion	26	25.63	0.375	0.561	8	8	0.9453	28
Std. Deviation	0.9161	1.282	0.9258	1.302			P value summary	ns
Std. Error of Mean	0.3239	0.4532	0.3273	0.4605			Are SDs significantly different (P < 0.05)?	No
Lower 95% CI	24.61	24.18	25.23	24.54			ANOVA table	SS	DF	MS	F (DFn, DFd)	P value
Upper 95% CI	26.14	26.32	26.77	26.71			Treatment (between columns)	2.625	3	0.875	F (3, 28) = 0.6950	P=0.5629
							Residual (within columns)	35.25	28	1.259
							Total	37.88	31
							Normality of Residuals
							Test name	Statistics	P value	Passed normality test (alpha=0.05)?	P value summary
							Anderson-Darling (A2*)	0.624	0.0951	Yes	ns
							D'Agostino-Pearson omnibus (K2)	7.074	0.0291	No	*
							Shapiro-Wilk (W)	0.9367	0.0604	Yes	ns
							Kolmogorov-Smirnov (distance)	0.1239	0.1	Yes	ns
							Data summary
							Number of treatments (columns)	4
							Number of values (total)	32

## Sheet: water after
	Normal	Cisplatin	Ondansetron suspension	Ondansetron microemulsion		Table Analyzed	water after						Number of families	1
	28	11	22	20		Data sets analyzed	A-D						Number of comparisons per family	6
	27	12	21	20									Alpha	0.05
	27	14	20	22		ANOVA summary
	24	11	21	21		F	139.8						Tukey's multiple comparisons test	Mean Diff.	95.00% CI of diff.	Significant?	Summary	Adjusted P Value
	25	12	22	20		P value	<0.0001						Normal vs. Cisplatin	14.5	12.55 to 16.45	Yes	****	<0.0001	A-B
	26	13	18	23		P value summary	****						Normal vs. Ondansetron suspension	6.125	4.171 to 8.079	Yes	****	<0.0001	A-C
	25	11	19	21		Significant diff. among means (P < 0.05)?	Yes						Normal vs. Ondansetron microemulsion	5.5	3.546 to 7.454	Yes	****	<0.0001	A-D
	28	10	18	19		R square	0.9374						Cisplatin vs. Ondansetron suspension	-8.375	-10.33 to -6.421	Yes	****	<0.0001	B-C
													Cisplatin vs. Ondansetron microemulsion	-9	-10.95 to -7.046	Yes	****	<0.0001	B-D
Number of values	8	8	8	8		Brown-Forsythe test							Ondansetron suspension vs. Ondansetron microemulsion	-0.625	-2.579 to 1.329	No	ns	0.8186	C-D
						F (DFn, DFd)	0.4809 (3, 28)
Minimum	24	10	18	19		P value	0.6982						Test details	Mean 1	Mean 2	Mean Diff.	SE of diff.	n1	n2	q	DF
25% Percentile	25	11	18.25	20		P value summary	ns						Normal vs. Cisplatin	26.25	11.75	14.5	0.7157	8	8	28.65	28
Median	26.5	11.5	20.5	20.5		Are SDs significantly different (P < 0.05)?	No						Normal vs. Ondansetron suspension	26.25	20.13	6.125	0.7157	8	8	12.1	28
75% Percentile	27.75	12.75	21.75	21.75									Normal vs. Ondansetron microemulsion	26.25	20.75	5.5	0.7157	8	8	10.87	28
Maximum	28	14	22	23		Bartlett's test							Cisplatin vs. Ondansetron suspension	11.75	20.13	-8.375	0.7157	8	8	16.55	28
						Bartlett's statistic (corrected)	0.5938						Cisplatin vs. Ondansetron microemulsion	11.75	20.75	-9	0.7157	8	8	17.78	28
Mean	26.25	11.75	20.13	20.75		P value	0.8978						Ondansetron suspension vs. Ondansetron microemulsion	20.13	20.75	-0.625	0.7157	8	8	1.235	28
Std. Deviation	1.488	1.282	1.642	1.282		P value summary	ns
Std. Error of Mean	0.5261	0.4532	0.5806	0.4532		Are SDs significantly different (P < 0.05)?	No
Lower 95% CI	25.01	10.68	18.75	19.68		ANOVA table	SS	DF	MS	F (DFn, DFd)	P value
Upper 95% CI	27.49	12.82	21.5	21.82		Treatment (between columns)	859.1	3	286.4	F (3, 28) = 139.8	P<0.0001
						Residual (within columns)	57.38	28	2.049
						Total	916.5	31
						Normality of Residuals
						Test name	Statistics	P value	Passed normality test (alpha=0.05)?	P value summary
						Anderson-Darling (A2*)	0.4468	0.2637	Yes	ns
						D'Agostino-Pearson omnibus (K2)	4.14	0.1262	Yes	ns
						Shapiro-Wilk (W)	0.9516	0.1602	Yes	ns
						Kolmogorov-Smirnov (distance)	0.1468	0.0774	Yes	ns
						Data summary
						Number of treatments (columns)	4
						Number of values (total)	32

## Sheet: Kaolin before
	Normal	Cisplatin	Ondansetron suspension	Ondansetron microemulsion			Table Analyzed	kaolin before						Number of families	1
	0.1	0.21	0.17	0.2			Data sets analyzed	A-D						Number of comparisons per family	6
	0.2	0.22	0.16	0.2										Alpha	0.05
	0.19	0.2	0.2	0.19			ANOVA summary
	0.23	0.21	0.19	0.2			F	0.009919						Tukey's multiple comparisons test	Mean Diff.	95.00% CI of diff.	Significant?	Summary	Adjusted P Value
	0.22	0.17	0.18	0.17			P value	0.9986						Normal vs. Cisplatin	-0.00125	-0.04082 to 0.03832	No	ns	0.9998	A-B
	0.19	0.16	0.18	0.2			P value summary	ns						Normal vs. Ondansetron suspension	-0.0025	-0.04207 to 0.03707	No	ns	0.9981	A-C
	0.18	0.17	0.21	0.15			Significant diff. among means (P < 0.05)?	No						Normal vs. Ondansetron microemulsion	-0.00125	-0.04082 to 0.03832	No	ns	0.9998	A-D
	0.21	0.19	0.25	0.22			R square	0.001062						Cisplatin vs. Ondansetron suspension	-0.00125	-0.04082 to 0.03832	No	ns	0.9998	B-C
														Cisplatin vs. Ondansetron microemulsion	0	-0.03957 to 0.03957	No	ns	>0.9999	B-D
Number of values	8	8	8	8			Brown-Forsythe test							Ondansetron suspension vs. Ondansetron microemulsion	0.00125	-0.03832 to 0.04082	No	ns	0.9998	C-D
							F (DFn, DFd)	0.3865 (3, 28)
Minimum	0.1	0.16	0.16	0.15			P value	0.7635						Test details	Mean 1	Mean 2	Mean Diff.	SE of diff.	n1	n2	q	DF
25% Percentile	0.1825	0.17	0.1725	0.175			P value summary	ns						Normal vs. Cisplatin	0.19	0.1913	-0.00125	0.01449	8	8	0.122	28
Median	0.195	0.195	0.185	0.2			Are SDs significantly different (P < 0.05)?	No						Normal vs. Ondansetron suspension	0.19	0.1925	-0.0025	0.01449	8	8	0.2439	28
75% Percentile	0.2175	0.21	0.2075	0.2										Normal vs. Ondansetron microemulsion	0.19	0.1913	-0.00125	0.01449	8	8	0.122	28
Maximum	0.23	0.22	0.25	0.22			Bartlett's test							Cisplatin vs. Ondansetron suspension	0.1913	0.1925	-0.00125	0.01449	8	8	0.122	28
							Bartlett's statistic (corrected)	3.423						Cisplatin vs. Ondansetron microemulsion	0.1913	0.1913	0	0.01449	8	8	0	28
Mean	0.19	0.1913	0.1925	0.1913			P value	0.3309						Ondansetron suspension vs. Ondansetron microemulsion	0.1925	0.1913	0.00125	0.01449	8	8	0.122	28
Std. Deviation	0.04	0.02232	0.02816	0.02167			P value summary	ns
Std. Error of Mean	0.01414	0.007892	0.009955	0.007662			Are SDs significantly different (P < 0.05)?	No
Lower 95% CI	0.1566	0.1726	0.169	0.1731			ANOVA table	SS	DF	MS	F (DFn, DFd)	P value
Upper 95% CI	0.2234	0.2099	0.216	0.2094			Treatment (between columns)	2.5e-05	3	8.333e-06	F (3, 28) = 0.009919	P=0.9986
							Residual (within columns)	0.02353	28	0.0008402
							Total	0.02355	31
							Normality of Residuals
							Test name	Statistics	P value	Passed normality test (alpha=0.05)?	P value summary
							Anderson-Darling (A2*)	0.5008	0.1932	Yes	ns
							D'Agostino-Pearson omnibus (K2)	9.705	0.0078	No	**
							Shapiro-Wilk (W)	0.9445	0.1003	Yes	ns
							Kolmogorov-Smirnov (distance)	0.1201	0.1	Yes	ns
							Data summary
							Number of treatments (columns)	4
							Number of values (total)	32

## Sheet: Kaolin after
	Normal	Cisplatin	Ondansetron suspension	Ondansetron microemulsion			Table Analyzed	kaolin after						Number of families	1
	0.17	2.1	0.37	0.28			Data sets analyzed	A-D						Number of comparisons per family	6
	0.2	1.8	0.36	0.3										Alpha	0.05
	0.19	1.9	0.3	0.35			ANOVA summary
	0.2	1.8	0.35	0.27			F	1049						Tukey's multiple comparisons test	Mean Diff.	95.00% CI of diff.	Significant?	Summary	Adjusted P Value
	0.18	1.9	0.25	0.31			P value	<0.0001						Normal vs. Cisplatin	-1.689	-1.785 to -1.593	Yes	****	<0.0001	A-B
	0.19	1.7	0.31	0.29			P value summary	****						Normal vs. Ondansetron suspension	-0.1213	-0.2173 to -0.02516	Yes	**	0.0093	A-C
	0.17	2	0.27	0.35			Significant diff. among means (P < 0.05)?	Yes						Normal vs. Ondansetron microemulsion	-0.12	-0.2161 to -0.02391	Yes	*	0.0101	A-D
	0.19	1.8	0.25	0.3			R square	0.9912						Cisplatin vs. Ondansetron suspension	1.568	1.471 to 1.664	Yes	****	<0.0001	B-C
														Cisplatin vs. Ondansetron microemulsion	1.569	1.473 to 1.665	Yes	****	<0.0001	B-D
							Brown-Forsythe test							Ondansetron suspension vs. Ondansetron microemulsion	0.00125	-0.09484 to 0.09734	No	ns	>0.9999	C-D
Number of values	8	8	8	8			F (DFn, DFd)	7.760 (3, 28)
							P value	0.0006						Test details	Mean 1	Mean 2	Mean Diff.	SE of diff.	n1	n2	q	DF
Minimum	0.17	1.7	0.25	0.27			P value summary	***						Normal vs. Cisplatin	0.1863	1.875	-1.689	0.03519	8	8	67.86	28
25% Percentile	0.1725	1.8	0.255	0.2825			Are SDs significantly different (P < 0.05)?	Yes						Normal vs. Ondansetron suspension	0.1863	0.3075	-0.1213	0.03519	8	8	4.872	28
Median	0.19	1.85	0.305	0.3										Normal vs. Ondansetron microemulsion	0.1863	0.3063	-0.12	0.03519	8	8	4.822	28
75% Percentile	0.1975	1.975	0.3575	0.34			Bartlett's test							Cisplatin vs. Ondansetron suspension	1.875	0.3075	1.568	0.03519	8	8	62.99	28
Maximum	0.2	2.1	0.37	0.35			Bartlett's statistic (corrected)	31.87						Cisplatin vs. Ondansetron microemulsion	1.875	0.3063	1.569	0.03519	8	8	63.04	28
							P value	<0.0001						Ondansetron suspension vs. Ondansetron microemulsion	0.3075	0.3063	0.00125	0.03519	8	8	0.05023	28
Mean	0.1863	1.875	0.3075	0.3063			P value summary	****
Std. Deviation	0.01188	0.1282	0.04862	0.02973			Are SDs significantly different (P < 0.05)?	Yes
Std. Error of Mean	0.004199	0.04532	0.01719	0.01051
							ANOVA table	SS	DF	MS	F (DFn, DFd)	P value
Lower 95% CI	0.1763	1.768	0.2668	0.2814			Treatment (between columns)	15.6	3	5.199	F (3, 28) = 1049	P<0.0001
Upper 95% CI	0.1962	1.982	0.3482	0.3311			Residual (within columns)	0.1387	28	0.004954
							Total	15.74	31
							Normality of Residuals
							Test name	Statistics	P value	Passed normality test (alpha=0.05)?	P value summary
							Anderson-Darling (A2*)	1.072	0.007	No	**
							D'Agostino-Pearson omnibus (K2)	12.05	0.0024	No	**
							Shapiro-Wilk (W)	0.8992	0.0059	No	**
							Kolmogorov-Smirnov (distance)	0.1373	0.1	Yes	ns
							Data summary
							Number of treatments (columns)	4
							Number of values (total)	32

## Sheet: stomach content
	Normal	Cisplatin	Ondansetron suspension	Ondansetron microemulsion				Table Analyzed	stomach content						Number of families	1
	1.5	18.7	14.5	9.3				Data sets analyzed	A-D						Number of comparisons per family	6
	2.1	18.3	10.87	11.3											Alpha	0.05
	2.4	17.1	6.7	9.7				ANOVA summary
	2	19.5	14.84	7.4				F	160.6						Tukey's multiple comparisons test	Mean Diff.	95.00% CI of diff.	Significant?	Summary	Adjusted P Value
	2.6	17.3	10.67	9.5				P value	<0.0001						Normal vs. Cisplatin	-16.39	-18.44 to -14.33	Yes	****	<0.0001	A-B
	2.1	19.9	11.3	8.6				P value summary	****						Normal vs. Ondansetron suspension	-9.102	-11.16 to -7.047	Yes	****	<0.0001	A-C
	2.7	18.9	11.48	9.97				Significant diff. among means (P < 0.05)?	Yes						Normal vs. Ondansetron microemulsion	-6.988	-9.043 to -4.932	Yes	****	<0.0001	A-D
	2.9	19.7	10.77	8.43				R square	0.9451						Cisplatin vs. Ondansetron suspension	7.285	5.230 to 9.340	Yes	****	<0.0001	B-C
															Cisplatin vs. Ondansetron microemulsion	9.4	7.345 to 11.46	Yes	****	<0.0001	B-D
Number of values	8	8	8	8				Brown-Forsythe test							Ondansetron suspension vs. Ondansetron microemulsion	2.115	0.05965 to 4.170	Yes	*	0.0419	C-D
								F (DFn, DFd)	2.042 (3, 28)
Minimum	1.5	17.1	6.7	7.4				P value	0.1307						Test details	Mean 1	Mean 2	Mean Diff.	SE of diff.	n1	n2	q	DF
25% Percentile	2.025	17.55	10.69	8.475				P value summary	ns						Normal vs. Cisplatin	2.288	18.68	-16.39	0.7527	8	8	30.79	28
Median	2.25	18.8	11.08	9.4				Are SDs significantly different (P < 0.05)?	No						Normal vs. Ondansetron suspension	2.288	11.39	-9.102	0.7527	8	8	17.1	28
75% Percentile	2.675	19.65	13.74	9.9											Normal vs. Ondansetron microemulsion	2.288	9.275	-6.988	0.7527	8	8	13.13	28
Maximum	2.9	19.9	14.84	11.3				Bartlett's test							Cisplatin vs. Ondansetron suspension	18.68	11.39	7.285	0.7527	8	8	13.69	28
								Bartlett's statistic (corrected)	17.14						Cisplatin vs. Ondansetron microemulsion	18.68	9.275	9.4	0.7527	8	8	17.66	28
Mean	2.288	18.68	11.39	9.275				P value	0.0007						Ondansetron suspension vs. Ondansetron microemulsion	11.39	9.275	2.115	0.7527	8	8	3.973	28
Std. Deviation	0.4518	1.055	2.528	1.164				P value summary	***
Std. Error of Mean	0.1597	0.3731	0.8939	0.4117				Are SDs significantly different (P < 0.05)?	Yes
Lower 95% CI	1.91	17.79	9.276	8.302				ANOVA table	SS	DF	MS	F (DFn, DFd)	P value
Upper 95% CI	2.665	19.56	13.5	10.25				Treatment (between columns)	1092	3	364.1	F (3, 28) = 160.6	P<0.0001
								Residual (within columns)	63.46	28	2.266
								Total	1156	31
								Normality of Residuals
								Test name	Statistics	P value	Passed normality test (alpha=0.05)?	P value summary
								Anderson-Darling (A2*)	1.077	0.0068	No	**
								D'Agostino-Pearson omnibus (K2)	8.614	0.0135	No	*
								Shapiro-Wilk (W)	0.904	0.0079	No	**
								Kolmogorov-Smirnov (distance)	0.1532	0.0543	Yes	ns
								Data summary
								Number of treatments (columns)	4
								Number of values (total)	32

## Sheet: FST
	Normal	Cisplatin	Ondansetron suspension	Ondansetron microemulsion			Table Analyzed	FST						Number of families	1
	55	125	61	50			Data sets analyzed	A-D						Number of comparisons per family	6
	50	114	50	75										Alpha	0.05
	45	100	51	43			ANOVA summary
	55	111	70	50			F	118.8						Tukey's multiple comparisons test	Mean Diff.	95.00% CI of diff.	Significant?	Summary	Adjusted P Value
	40	124	55	60			P value	<0.0001						Normal vs. Cisplatin	-64.75	-75.71 to -53.79	Yes	****	<0.0001	A-B
	55	125	60	55			P value summary	****						Normal vs. Ondansetron suspension	-5.875	-16.84 to 5.090	No	ns	0.4725	A-C
	62	117	57	60			Significant diff. among means (P < 0.05)?	Yes						Normal vs. Ondansetron microemulsion	-3.25	-14.21 to 7.715	No	ns	0.8495	A-D
	56	120	61	51			R square	0.9271						Cisplatin vs. Ondansetron suspension	58.88	47.91 to 69.84	Yes	****	<0.0001	B-C
														Cisplatin vs. Ondansetron microemulsion	61.5	50.54 to 72.46	Yes	****	<0.0001	B-D
Number of values	8	8	8	8			Brown-Forsythe test							Ondansetron suspension vs. Ondansetron microemulsion	2.625	-8.340 to 13.59	No	ns	0.9134	C-D
							F (DFn, DFd)	0.3474 (3, 28)
Minimum	40	100	50	43			P value	0.7913						Test details	Mean 1	Mean 2	Mean Diff.	SE of diff.	n1	n2	q	DF
25% Percentile	46.25	111.8	52	50			P value summary	ns						Normal vs. Cisplatin	52.25	117	-64.75	4.016	8	8	22.8	28
Median	55	118.5	58.5	53			Are SDs significantly different (P < 0.05)?	No						Normal vs. Ondansetron suspension	52.25	58.13	-5.875	4.016	8	8	2.069	28
75% Percentile	55.75	124.8	61	60										Normal vs. Ondansetron microemulsion	52.25	55.5	-3.25	4.016	8	8	1.144	28
Maximum	62	125	70	75			Bartlett's test							Cisplatin vs. Ondansetron suspension	117	58.13	58.88	4.016	8	8	20.73	28
							Bartlett's statistic (corrected)	1.418						Cisplatin vs. Ondansetron microemulsion	117	55.5	61.5	4.016	8	8	21.66	28
Mean	52.25	117	58.13	55.5			P value	0.7013						Ondansetron suspension vs. Ondansetron microemulsion	58.13	55.5	2.625	4.016	8	8	0.9244	28
Std. Deviation	6.964	8.619	6.424	9.695			P value summary	ns
Std. Error of Mean	2.462	3.047	2.271	3.428			Are SDs significantly different (P < 0.05)?	No
Lower 95% CI	46.43	109.8	52.75	47.39			ANOVA table	SS	DF	MS	F (DFn, DFd)	P value
Upper 95% CI	58.07	124.2	63.5	63.61			Treatment (between columns)	22986	3	7662	F (3, 28) = 118.8	P<0.0001
							Residual (within columns)	1806	28	64.51
							Total	24792	31
							Normality of Residuals
							Test name	Statistics	P value	Passed normality test (alpha=0.05)?	P value summary
							Anderson-Darling (A2*)	0.2558	0.7034	Yes	ns
							D'Agostino-Pearson omnibus (K2)	0.6847	0.7101	Yes	ns
							Shapiro-Wilk (W)	0.9848	0.9208	Yes	ns
							Kolmogorov-Smirnov (distance)	0.1094	0.1	Yes	ns
							Data summary
							Number of treatments (columns)	4
							Number of values (total)	32

## Sheet: BDNF
	Normal	Cisplatin	Ondansetron suspension	Ondansetron microemulsion			Table Analyzed	BDNF						Number of families	1
	660.4	472	517.6	521.47			Data sets analyzed	A-D						Number of comparisons per family	6
	512	423.6	466.4	637.6										Alpha	0.05
	646.97	320.6	409.2	357.6			ANOVA summary
	586.2	392	683.6	532.87			F	13.18						Tukey's multiple comparisons test	Mean Diff.	95.00% CI of diff.	Significant?	Summary	Adjusted P Value
	640.25	374.8	546.4	497.6			P value	<0.0001						Normal vs. Cisplatin	237.9	134.6 to 341.2	Yes	****	<0.0001	A-B
	714.45	483.6	492	569.2			P value summary	****						Normal vs. Ondansetron suspension	122.1	18.84 to 225.5	Yes	*	0.0158	A-C
	768.5	411.1	519.2	603.4			Significant diff. among means (P < 0.05)?	Yes						Normal vs. Ondansetron microemulsion	120.1	16.74 to 223.4	Yes	*	0.018	A-D
	614.8	362.467	532	463.4			R square	0.5855						Cisplatin vs. Ondansetron suspension	-115.8	-219.1 to -12.47	Yes	*	0.0236	B-C
														Cisplatin vs. Ondansetron microemulsion	-117.9	-221.2 to -14.56	Yes	*	0.0207	B-D
Number of values	8	8	8	8			Brown-Forsythe test							Ondansetron suspension vs. Ondansetron microemulsion	-2.092	-105.4 to 101.2	No	ns	>0.9999	C-D
							F (DFn, DFd)	0.2313 (3, 28)
Minimum	512	320.6	409.2	357.6			P value	0.8738						Test details	Mean 1	Mean 2	Mean Diff.	SE of diff.	n1	n2	q	DF
25% Percentile	593.4	365.6	472.8	472			P value summary	ns						Normal vs. Cisplatin	642.9	405	237.9	37.84	8	8	8.893	28
Median	643.6	401.6	518.4	527.2			Are SDs significantly different (P < 0.05)?	No						Normal vs. Ondansetron suspension	642.9	520.8	122.1	37.84	8	8	4.565	28
75% Percentile	700.9	459.9	542.8	594.9										Normal vs. Ondansetron microemulsion	642.9	522.9	120.1	37.84	8	8	4.487	28
Maximum	768.5	483.6	683.6	637.6			Bartlett's test							Cisplatin vs. Ondansetron suspension	405	520.8	-115.8	37.84	8	8	4.327	28
							Bartlett's statistic (corrected)	1.449						Cisplatin vs. Ondansetron microemulsion	405	522.9	-117.9	37.84	8	8	4.405	28
Mean	642.9	405	520.8	522.9			P value	0.6942						Ondansetron suspension vs. Ondansetron microemulsion	520.8	522.9	-2.092	37.84	8	8	0.07818	28
Std. Deviation	77.79	54.86	78.87	87.33			P value summary	ns
Std. Error of Mean	27.5	19.39	27.88	30.88			Are SDs significantly different (P < 0.05)?	No
Lower 95% CI	577.9	359.2	454.9	449.9			ANOVA table	SS	DF	MS	F (DFn, DFd)	P value
Upper 95% CI	708	450.9	586.7	595.9			Treatment (between columns)	226487	3	75496	F (3, 28) = 13.18	P<0.0001
							Residual (within columns)	160354	28	5727
							Total	386841	31
							Normality of Residuals
							Test name	Statistics	P value	Passed normality test (alpha=0.05)?	P value summary
							Anderson-Darling (A2*)	0.3395	0.4773	Yes	ns
							D'Agostino-Pearson omnibus (K2)	0.5103	0.7748	Yes	ns
							Shapiro-Wilk (W)	0.9814	0.8389	Yes	ns
							Kolmogorov-Smirnov (distance)	0.1168	0.1	Yes	ns
							Data summary
							Number of treatments (columns)	4
							Number of values (total)	32

## Sheet: IL-6
	Normal	Cisplatin	Ondansetron suspension	Ondansetron microemulsion			Table Analyzed	IL-6							Number of families	1
	29.4831	32.1798	40.5168	44.3146			Data sets analyzed	A-D							Number of comparisons per family	6
	38.0899	49.2584	28.5843	24.9888											Alpha	0.05
	33.7865	40.7191	39.5168	36.2247			ANOVA summary
	31.6348	44.9888	36.2247	22.2921			F	8.193							Tukey's multiple comparisons test	Mean Diff.	95.00% CI of diff.	Significant?	Summary	Adjusted P Value
	30.559	44.3146	34.5506	33.3034			P value	0.0005							Normal vs. Cisplatin	-11.45	-18.60 to -4.298	Yes	***	0.0008	A-B
	30.559	42.5168	37.8708	30.6067			P value summary	***							Normal vs. Ondansetron suspension	-3.698	-10.85 to 3.454	No	ns	0.5027	A-C
	30.9176	46.7865	35.3876	26.4494			Significant diff. among means (P < 0.05)?	Yes							Normal vs. Ondansetron microemulsion	-0.4248	-7.577 to 6.727	No	ns	0.9984	A-D
	30.0211	45.8876	31.986	40.2697			R square	0.4675							Cisplatin vs. Ondansetron suspension	7.752	0.5998 to 14.90	Yes	*	0.0298	B-C
															Cisplatin vs. Ondansetron microemulsion	11.03	3.873 to 18.18	Yes	**	0.0013	B-D
Number of values	8	8	8	8			Brown-Forsythe test								Ondansetron suspension vs. Ondansetron microemulsion	3.274	-3.878 to 10.43	No	ns	0.6015	C-D
							F (DFn, DFd)	2.711 (3, 28)
Minimum	29.48	32.18	28.58	22.29			P value	0.0639							Test details	Mean 1	Mean 2	Mean Diff.	SE of diff.	n1	n2	q	DF
25% Percentile	30.16	41.17	32.63	25.35			P value summary	ns							Normal vs. Cisplatin	31.88	43.33	-11.45	2.619	8	8	6.182	28
Median	30.74	44.65	35.81	31.96			Are SDs significantly different (P < 0.05)?	No							Normal vs. Ondansetron suspension	31.88	35.58	-3.698	2.619	8	8	1.997	28
75% Percentile	33.25	46.56	39.11	39.26											Normal vs. Ondansetron microemulsion	31.88	32.31	-0.4248	2.619	8	8	0.2293	28
Maximum	38.09	49.26	40.52	44.31			Bartlett's test								Cisplatin vs. Ondansetron suspension	43.33	35.58	7.752	2.619	8	8	4.185	28
							Bartlett's statistic (corrected)	6.951							Cisplatin vs. Ondansetron microemulsion	43.33	32.31	11.03	2.619	8	8	5.952	28
Mean	31.88	43.33	35.58	32.31			P value	0.0735							Ondansetron suspension vs. Ondansetron microemulsion	35.58	32.31	3.274	2.619	8	8	1.767	28
Std. Deviation	2.825	5.198	3.937	7.7			P value summary	ns
Std. Error of Mean	0.9989	1.838	1.392	2.722			Are SDs significantly different (P < 0.05)?	No
Lower 95% CI	29.52	38.99	32.29	25.87			ANOVA table	SS	DF	MS	F (DFn, DFd)	P value
Upper 95% CI	34.24	47.68	38.87	38.74			Treatment (between columns)	674.6	3	224.9	F (3, 28) = 8.193	P=0.0005
							Residual (within columns)	768.5	28	27.45
							Total	1443	31
							Normality of Residuals
							Test name	Statistics	P value	Passed normality test (alpha=0.05)?	P value summary
							Anderson-Darling (A2*)	0.3114	0.534	Yes	ns
							D'Agostino-Pearson omnibus (K2)	0.8841	0.6427	Yes	ns
							Shapiro-Wilk (W)	0.9805	0.8146	Yes	ns
							Kolmogorov-Smirnov (distance)	0.1124	0.1	Yes	ns
							Data summary
							Number of treatments (columns)	4
							Number of values (total)	32

[truncated: 6 more sheets: serotonin, HIAA ratio to 5-HT, NOx, MDA, GSSG to GSH, 8OHdG]
